# Supplementary material for: Cultivar-specific responses of the citrus endophytic microbiome to Xanthomonas citri subsp. citri infection reveals Lysobacter as a key biocontrol taxon
Source: Front Plant Sci. 2025 Dec 9;16:1700610. doi: 10.3389/fpls.2025.1700610 (PMC12722869; doi:10.3389/fpls.2025.1700610)
Supplement: Supplementary file 1 [file DataSheet1.xlsx]

## Sheet: Table S1
				Table S1: Sequencing data processing for variable regions of bacteria (16S; V5-V7) and fungi (ITS1) rRNA.
				Sample ID	Raw reads	Effective reads	Effective reads (%)	AvgLen	Q20 (%)	Q30 (%)	GC (%)
				Bacteria (16S; V5-V7)
				WGCR1	77276	76678	99.23	376	98.9	95.99	53.51
				WGCR2	69798	68410	98.01	378	99.18	96.92	54.85
				WGCR3	75792	75058	99.03	378	99.12	96.74	54.2
				JJCR1	72352	71236	98.46	378	99.17	96.91	55.02
				JJCR2	77034	76260	99	378	99.18	96.98	55.32
				JJCR3	66974	66450	99.22	378	99.1	96.68	53.51
				WGTR1	78736	78286	99.43	379	98.96	96.31	53.12
				WGTR2	81118	80712	99.5	379	98.94	96.2	52.92
				WGTR3	80250	79850	99.5	379	98.97	96.25	52.89
				JJTR1	80632	79874	99.06	379	98.94	96.2	53.18
				JJTR2	75874	75060	98.93	379	98.89	96.04	53.38
				JJTR3	72562	71936	99.14	379	98.84	95.9	53.13
				Total	908398	899810	---	---	---	---	---
				Average	75700	74984	99.04	378	99.02	96.43	53.75
				Fungi (ITS1)
				WGCR1	75922	75114	98.94	257	98.46	95.17	49.46
				WGCR2	70714	69716	98.59	256	98.61	95.58	50.13
				WGCR3	69492	68938	99.2	260	98.36	95.05	49.33
				JJCR1	81400	80236	98.57	255	97.71	93.85	51.51
				JJCR2	83692	82662	98.77	252	98.18	94.81	51.44
				JJCR3	78518	77342	98.5	256	97.79	94.07	53.62
				WGTR1	82220	80526	97.94	265	97.49	93.44	54.65
				WGTR2	80500	79350	98.57	253	97.9	94.13	53.36
				WGTR3	80080	77806	97.16	257	97.76	94	54.48
				JJTR1	70250	69266	98.6	251	98.26	95	53.62
				JJTR2	67510	66930	99.14	245	98.47	95.42	52.66
				JJTR3	80830	79628	98.51	254	97.72	94.12	53.96
				Total	921128	907514	---	---	---	---	---
				Average	76761	75626	98.54	255	98.06	94.55	52.35
				Note: Raw reads stand for original reads. Effective reads are the number of reads that are finally used for subsequent analysis retained after all processing steps (merging, quality filtering, and chimera removal). Effective reads (%) represents the percentage of the number of effective reads to the number of raw reads. AvgLen is the average base pair length of effective reads. GC (%) represents …

## Sheet: Table S2
			Table S2: Alpha diversity indices of 16S rRNA and ITS gene for bacterial and fungal communities under different treatments at the at 97% similarity level.
			Sample ID	Chao1	ACE	Shannon	Simpson
			Bacteria (16S; V5-V7)
			WGC	486.41 ± 50.42a	513.62 ± 53.84a	3.0628 ± 0.1297a	0.9048 ± 0.0089a
			JJC	560.90 ± 104.10a	579.27 ± 104.98a	3.1523 ± 0.0532a	0.9047 ± 0.0065a
			WGT	448.65 ± 17.42a	472.69 ± 14.16a	1.1825 ± 0.0362b	0.5619 ± 0.0041c
			JJT	534.87 ± 31.80a	555.52 ± 35.28a	1.4330 ± 0.0794b	0.5965 ± 0.0110b
			Fungi (ITS1)
			WGC	345.33 ± 13.57a	356.01 ± 25.43a	4.3023 ± 0.1096a	0.9666 ± 0.0020a
			JJC	346.78 ± 21.29a	335.50 ± 5.53b	4.3111 ± 0.0568a	0.9703 ± 0.0034a
			WGT	258.68 ± 14.40b	262.31 ± 9.20c	3.9335 ± 0.1277a	0.9595 ± 0.0053a
			JJT	292.18 ± 23.24b	289.98 ± 20.80c	3.9962 ± 0.0816a	0.9640 ± 0.0030a
			Here, inoculation of C. reticulata with nutrient broth (WGC), inoculation of F. crassifolia with nutrient broth (JJC), inoculation of C. reticulata with Xcc (WGT), inoculation of F. crassifolia with Xcc (JJT), and R1, R2, and R3 shows the number of samples per treatment. Significant differences among treatments represents by different small letters within a column according to Duncan's multiple r…

## Sheet: Table S3
			Table S3: Results of permutational multivariate analysis of variance (PERMANOVA) for bacterial and fungal communities.
			Factors	Df	Sums of Sqs	R2	F.Model	Pr(>F)	Significance
			Bacteria (16S; V5-V7)
			Group	3	1.92516	0.75704	8.3091	0.005	**
			Residual	8	0.61785	0.24296	---	---	---
			Total	11	2.54301	1	---	---	---
			Fungi (ITS1)
			Group	3	0.82329	0.49452	2.6089	0.001	***
			Residual	8	0.84154	0.50548	---	---	---
			Total	11	1.66483	1	---	---	---
			Asterisks indicates significant differences at *, P < 0.05; **, P < 0.01; ***, P < 0.001.

## Sheet: Table S4
			Table S4: Relative abundance of top 10 bacterial and fungal phyla under different treatments (±SEM, n=3/treatment).
			Phylum	WGC	JJC	WGT	JJT	Average (%)
			Bacteria (16S; V5-V7)
			Proteobacteria	84.2015	83.4895	98.3663	97.2341	90.82
			Actinobacteriota	12.3009	11.8175	0.7978	1.2565	6.54
			Deinococcota	1.4679	1.5598	0.0361	0.0301	0.77
			Firmicutes	0.4987	1.1893	0.0562	0.0753	0.45
			Bacteroidota	0.5338	0.6754	0.0311	0.0462	0.32
			Acidobacteriota	0.3953	0.2007	0.1586	0.2971	0.26
			Gemmatimonadota	0.0592	0.2349	0.1676	0.3402	0.2
			Myxococcota	0.2147	0.3823	0.0612	0.1275	0.2
			Chloroflexi	0.1194	0.1987	0.1024	0.1475	0.14
			Nitrospirota	0.1194	0.0683	0.0662	0.1576	0.1
			others	0.0893	0.1837	0.1565	0.288	0.18
			Fungi (ITS1)
			Ascomycota	66.1695	80.9488	89.2018	91.1112	81.86
			Basidiomycota	33.3546	18.5388	10.0887	8.4812	17.62
			Mucoromycota	0.4738	0.4816	0.5247	0.3793	0.46
			Chytridiomycota	0	0.0297	0.1828	0.0272	0.06
			Olpidiomycota	0.0021	0.001	0.0021	0.0011	0.002
			Here, inoculation of C. reticulata with nutrient broth (WGC), inoculation of F. crassifolia with nutrient broth (JJC), inoculation of C. reticulata with Xcc (WGT), inoculation of F. crassifolia with Xcc (JJT), and R1, R2, and R3 shows the number of samples per treatment.

## Sheet: Table S5
			Table S5: Relative abundance of top 10 bacterial and fungal order under different treatments (±SEM, n=3/treatment).
			Order	WGC	JJC	WGT	JJT	Average (%)
			Bacteria (16S; V5-V7)
			Xanthomonadales	25.7882	15.2365	95.1461	92.7108	57.22
			Rhizobiales	38.5967	54.2994	1.2484	1.7272	23.97
			Burkholderiales	17.0564	10.5886	0.6402	1.0749	7.34
			Corynebacteriales	10.0935	10.4335	0.4195	0.5269	5.37
			Rickettsiales	0.8488	0.9815	0.7526	0.7969	0.84
			Thermales	1.4679	1.5598	0.0361	0.0301	0.77
			Sphingomonadales	0.4676	0.3995	0.3623	0.551	0.45
			Micrococcales	0.8558	0.1997	0.0642	0.1325	0.31
			Pseudonocardiales	0.309	0.7869	0.0261	0.0622	0.3
			Chitinophagales	0.4304	0.4958	0.0171	0.0191	0.24
			others	4.0856	5.0189	1.2875	2.3685	3.19
			Fungi (ITS1)
			Eurotiales	22.487	36.8846	49.1562	46.3998	38.73
			Hypocreales	17.338	17.4652	24.0405	27.2407	21.52
			Agaricales	20.9204	2.388	1.85	0.6391	6.45
			Pleosporales	8.421	7.1226	4.5624	3.3081	5.85
			Capnodiales	6.235	6.5206	2.9412	3.5956	4.82
			Sporidiobolales	1.1309	7.1086	0.8361	1.7763	2.71
			Sordariales	2.5723	2.3196	1.546	3.9765	2.6
			Polyporales	2.7777	1.7152	1.2705	0.8647	1.66
			Saccharomycetales	1.5239	0.5568	1.9301	2.0893	1.53
			Microascales	1.0674	2.2811	1.2111	1.4813	1.51
			others	15.5264	15.6377	10.6561	8.6287	12.61
			Here, inoculation of C. reticulata with nutrient broth (WGC), inoculation of F. crassifolia with nutrient broth (JJC), inoculation of C. reticulata with Xcc (WGT), inoculation of F. crassifolia with Xcc (JJT), and R1, R2, and R3 shows the number of samples per treatment.

## Sheet: Table S6
			Table S6: Linear discriminant analysis and effect size of bacterial communities
			Bacterial taxa	Treatment	LDA	P-value
			Bacteria.Proteobacteria.Gammaproteobacteria.Xanthomonadales.Xanthomonadaceae	WGT	5.66	0.0286
			Bacteria.Proteobacteria.Gammaproteobacteria.Xanthomonadales.Xanthomonadaceae.Xanthomonas	WGT	5.6524	0.0237
			Bacteria.Proteobacteria.Gammaproteobacteria.Xanthomonadales	WGT	5.6042	0.0249
			Bacteria.Proteobacteria.Gammaproteobacteria	WGT	5.5373	0.0188
			Bacteria.Proteobacteria	WGT	4.9236	0.0249
			Bacteria.Proteobacteria.Gammaproteobacteria.Burkholderiales	WGC	4.9007	0.03
			Bacteria.Actinobacteriota	WGC	4.7907	0.0415
			Bacteria.Proteobacteria.Gammaproteobacteria.Burkholderiales.Burkholderiaceae	WGC	4.7514	0.0378
			Bacteria.Actinobacteriota.Actinobacteria	WGC	4.7403	0.0487
			Bacteria.Proteobacteria.Gammaproteobacteria.Burkholderiales.Burkholderiaceae.Burkholderia_Caballeronia_Paraburkholderia	WGC	4.5307	0.0378
			Bacteria.Actinobacteriota.Actinobacteria.Micrococcales	WGC	3.6401	0.0345
			Bacteria.Actinobacteriota.Actinobacteria.Frankiales.Geodermatophilaceae.Geodermatophilus	WGC	3.5585	0.0365
			Bacteria.Proteobacteria.Alphaproteobacteria.Caulobacterales	WGC	3.4196	0.0237
			Bacteria.Proteobacteria.Alphaproteobacteria.Micropepsales	WGC	3.4121	0.0418
			Bacteria.Proteobacteria.Alphaproteobacteria.Caulobacterales.Caulobacteraceae	WGC	3.4119	0.0241
			Bacteria.Actinobacteriota.Thermoleophilia.Solirubrobacterales.Solirubrobacteraceae.Conexibacter	WGC	3.4114	0.0361
			Bacteria.Proteobacteria.Alphaproteobacteria.Caulobacterales.Caulobacteraceae.Brevundimonas	WGC	3.4078	0.0234
			Bacteria.Proteobacteria.Alphaproteobacteria.Micropepsales.Micropepsaceae	WGC	3.3853	0.0418
			Bacteria.Actinobacteriota.Actinobacteria.Frankiales	WGC	3.1722	0.0467
			Bacteria.Actinobacteriota.Actinobacteria.Micrococcales.Micrococcaceae.Pseudarthrobacter	WGC	3.0956	0.0267
			Bacteria.Actinobacteriota.Actinobacteria.Micrococcales.Microbacteriaceae	WGC	3.0317	0.0407
			Bacteria.Actinobacteriota.Actinobacteria.Frankiales.Geodermatophilaceae	WGC	2.9725	0.0473
			Bacteria.Bacteroidota.Bacteroidia.Chitinophagales.Chitinophagaceae.Chitinophaga	WGC	2.8574	0.0273
			Bacteria.Proteobacteria.Gammaproteobacteria.Burkholderiales.A21b	JJT	3.9674	0.0452
			Bacteria.Proteobacteria.Gammaproteobacteria.Xanthomonadales.Xanthomonadaceae.Lysobacter	JJT	3.9327	0.0224
			Bacteria.Myxococcota.Polyangia.Nannocystales	JJT	3.9224	0.0318
			Bacteria.Acidobacteriota.Subgroup_11	JJT	3.9174	0.0448
			Bacteria.Myxococcota.Polyangia.Nannocystales.Nannocystaceae	JJT	3.8896	0.0318
			Bacteria.Proteobacteria.Alphaproteobacteria.Tistrellales.Geminicoccaceae	JJT	3.8566	0.0256
			Bacteria.Proteobacteria.Alphaproteobacteria.Tistrellales	JJT	3.7801	0.0256
			Bacteria.Desulfobacterota	JJT	3.4516	0.0423
			Bacteria.NB1_j	JJT	3.1076	0.0433
			Bacteria.Actinobacteriota.Thermoleophilia.Gaiellales.Gaiellaceae	JJT	3.0764	0.0493
			Bacteria.Actinobacteriota.Thermoleophilia.Gaiellales.Gaiellaceae.Gaiella	JJT	3.0706	0.0493
			Bacteria.Proteobacteria.Alphaproteobacteria	JJC	5.4265	0.0156
			Bacteria.Proteobacteria.Alphaproteobacteria.Rhizobiales	JJC	5.4151	0.0156
			Bacteria.Proteobacteria.Alphaproteobacteria.Rhizobiales.Xanthobacteraceae	JJC	5.2079	0.0188
			Bacteria.Proteobacteria.Alphaproteobacteria.Rhizobiales.Xanthobacteraceae.Bradyrhizobium	JJC	5.0984	0.0216
			Bacteria.Proteobacteria.Alphaproteobacteria.Rhizobiales.Rhizobiaceae	JJC	4.8211	0.0329
			Bacteria.Proteobacteria.Alphaproteobacteria.Rhizobiales.Rhizobiaceae.Mesorhizobium	JJC	4.6784	0.0396
			Bacteria.Proteobacteria.Alphaproteobacteria.Rhizobiales.Beijerinckiaceae	JJC	4.5765	0.03
			Bacteria.Proteobacteria.Gammaproteobacteria.Burkholderiales.Comamonadaceae	JJC	4.4743	0.0434
			Bacteria.Proteobacteria.Gammaproteobacteria.Burkholderiales.Comamonadaceae.Variovorax	JJC	4.4496	0.037
			Bacteria.Proteobacteria.Alphaproteobacteria.Rhizobiales.Xanthobacteraceae.Pseudolabrys	JJC	4.4033	0.0378
			Bacteria.Proteobacteria.Alphaproteobacteria.Rhizobiales.Rhizobiaceae.Phyllobacterium	JJC	4.113	0.0287
			Bacteria.Bacteroidota.Bacteroidia.Flavobacteriales.Weeksellaceae.Chryseobacterium	JJC	3.9357	0.0166
			Bacteria.Bacteroidota.Bacteroidia.Flavobacteriales.Weeksellaceae	JJC	3.8892	0.0166
			Bacteria.Firmicutes	JJC	3.7257	0.0286
			Bacteria.Firmicutes.Bacilli.Lactobacillales.Lactobacillaceae	JJC	3.601	0.0281
			Bacteria.Firmicutes.Clostridia.Clostridiales.Clostridiaceae.Haloimpatiens	JJC	3.5867	0.0319
			Bacteria.Actinobacteriota.Actinobacteria.Corynebacteriales.Corynebacteriaceae	JJC	3.5577	0.0339
			Bacteria.Proteobacteria.Alphaproteobacteria.Ferrovibrionales.Ferrovibrionaceae	JJC	3.55	0.0373
			Bacteria.Bacteroidota.Bacteroidia	JJC	3.5486	0.0261
			Bacteria.Proteobacteria.Alphaproteobacteria.Ferrovibrionales	JJC	3.5448	0.0373
			Bacteria.Firmicutes.Clostridia	JJC	3.5317	0.0282
			Bacteria.Bacteroidota	JJC	3.5165	0.0261
			Bacteria.Proteobacteria.Alphaproteobacteria.Ferrovibrionales.Ferrovibrionaceae.Taonella	JJC	3.516	0.0373
			Bacteria.Actinobacteriota.Actinobacteria.Propionibacteriales.Propionibacteriaceae.Cutibacterium	JJC	3.5108	0.0195
			Bacteria.Bacteroidota.Bacteroidia.Chitinophagales.Chitinophagaceae	JJC	3.4935	0.0307
			Bacteria.Bacteroidota.Bacteroidia.Chitinophagales	JJC	3.4925	0.0345
			Bacteria.Proteobacteria.Gammaproteobacteria.Enterobacterales	JJC	3.4735	0.0241
			Bacteria.Proteobacteria.Alphaproteobacteria.Azospirillales.Azospirillaceae.Azospirillum	JJC	3.4664	0.0238
			Bacteria.Proteobacteria.Gammaproteobacteria.Enterobacterales.Enterobacteriaceae	JJC	3.4584	0.0224
			Bacteria.Proteobacteria.Gammaproteobacteria.Burkholderiales.Alcaligenaceae	JJC	3.4063	0.0375
			Bacteria.Bacteroidota.Bacteroidia.Chitinophagales.Chitinophagaceae.Asinibacterium	JJC	3.3926	0.0358
			Bacteria.Proteobacteria.Gammaproteobacteria.Burkholderiales.Alcaligenaceae.Bordetella	JJC	3.3922	0.0368
			Bacteria.Proteobacteria.Alphaproteobacteria.Rhizobiales.Hyphomicrobiaceae.Hyphomicrobium	JJC	3.3859	0.037
			Bacteria.Firmicutes.Bacilli.Staphylococcales.Staphylococcaceae.Staphylococcus	JJC	3.3676	0.0169
			Bacteria.Proteobacteria.Alphaproteobacteria.Azospirillales.Azospirillaceae	JJC	3.3538	0.0241
			Bacteria.Myxococcota.Polyangia.Polyangiales	JJC	3.3535	0.0213
			Bacteria.Firmicutes.Bacilli	JJC	3.3038	0.0237
			Bacteria.Actinobacteriota.Actinobacteria.Propionibacteriales.Propionibacteriaceae	JJC	3.2978	0.02
			Bacteria.Myxococcota	JJC	3.2918	0.0434
			Bacteria.Myxococcota.Polyangia	JJC	3.2734	0.0324
			Bacteria.Proteobacteria.Gammaproteobacteria.Xanthomonadales.Xanthomonadaceae.Stenotrophomonas	JJC	3.2627	0.0188
			Bacteria.Proteobacteria.Gammaproteobacteria.Enterobacterales.Enterobacteriaceae.Kosakonia	JJC	3.2549	0.0211
			Bacteria.Proteobacteria.Gammaproteobacteria.Burkholderiales.Comamonadaceae.Acidovorax	JJC	3.2546	0.0284
			Bacteria.Myxococcota.Polyangia.Polyangiales.Polyangiaceae	JJC	3.2514	0.0342
			Bacteria.Myxococcota.Polyangia.Polyangiales.Polyangiaceae.Pajaroellobacter	JJC	3.2502	0.0264
			Bacteria.Proteobacteria.Gammaproteobacteria.Enterobacterales.Enterobacteriaceae.Escherichia_Shigella	JJC	3.2153	0.0234
			Bacteria.Proteobacteria.Alphaproteobacteria.Reyranellales	JJC	3.2133	0.0345
			Bacteria.Proteobacteria.Alphaproteobacteria.Reyranellales.Reyranellaceae.Reyranella	JJC	3.1835	0.0358
			Bacteria.Proteobacteria.Alphaproteobacteria.Reyranellales.Reyranellaceae	JJC	3.1812	0.0345
			Bacteria.Firmicutes.Clostridia.Clostridiales	JJC	3.1505	0.0261
			Bacteria.Firmicutes.Clostridia.Peptostreptococcales_Tissierellales	JJC	3.1464	0.0326
			Bacteria.Proteobacteria.Gammaproteobacteria.Burkholderiales.Rhodocyclaceae.Methyloversatilis	JJC	3.1459	0.0231
			Bacteria.Firmicutes.Clostridia.Clostridiales.Clostridiaceae	JJC	3.1111	0.0261
			Bacteria.Firmicutes.Bacilli.Staphylococcales	JJC	3.1017	0.0169
			Bacteria.Firmicutes.Clostridia.Clostridiales.Clostridiaceae.Clostridium_sensu_stricto_1	JJC	3.1007	0.0284
			Bacteria.Firmicutes.Clostridia.Peptostreptococcales_Tissierellales.Peptostreptococcaceae	JJC	3.0972	0.034
			Bacteria.Firmicutes.Bacilli.Staphylococcales.Staphylococcaceae	JJC	3.0805	0.0169
			Bacteria.Proteobacteria.Gammaproteobacteria.Burkholderiales.Rhodocyclaceae	JJC	3.0758	0.0311
			Bacteria.Proteobacteria.Alphaproteobacteria.Rhizobiales.Rhizobiaceae.Aminobacter	JJC	3.0743	0.0307
			Bacteria.Proteobacteria.Alphaproteobacteria.Rhizobiales.Xanthobacteraceae.Afipia	JJC	3.055	0.0279
			Bacteria.Actinobacteriota.Actinobacteria.Corynebacteriales.Corynebacteriaceae.Corynebacterium	JJC	3.0226	0.0339
			Bacteria.Proteobacteria.Alphaproteobacteria.Rhizobiales.Rhizobiaceae.Allorhizobium_Neorhizobium_Pararhizobium_Rhizobium	JJC	3.017	0.0258
			Bacteria.Proteobacteria.Gammaproteobacteria.Burkholderiales.Alcaligenaceae.Achromobacter	JJC	3.0054	0.0329
			Bacteria.Firmicutes.Bacilli.Lactobacillales	JJC	2.9927	0.026
			Bacteria.Proteobacteria.Alphaproteobacteria.Rhizobiales.Rhizobiaceae.Ochrobactrum	JJC	2.9814	0.0278
			Bacteria.Proteobacteria.Gammaproteobacteria.Pseudomonadales.Pseudomonadaceae	JJC	2.9784	0.0273
			Bacteria.Bacteroidota.Bacteroidia.Flavobacteriales.Flavobacteriaceae	JJC	2.9731	0.0238
			Bacteria.Bacteroidota.Bacteroidia.Flavobacteriales	JJC	2.9647	0.0227
			Bacteria.Proteobacteria.Gammaproteobacteria.Pseudomonadales	JJC	2.9616	0.0279
			Bacteria.Actinobacteriota.Actinobacteria.Micrococcales.Microbacteriaceae.Microbacterium	JJC	2.9594	0.0332
			Bacteria.Proteobacteria.Gammaproteobacteria.Pseudomonadales.Pseudomonadaceae.Pseudomonas	JJC	2.9494	0.0273
			Bacteria.Firmicutes.Clostridia.Oscillospirales	JJC	2.9299	0.0184
			Bacteria.Bacteroidota.Bacteroidia.Flavobacteriales.Flavobacteriaceae.Flavobacterium	JJC	2.9059	0.0238
			Bacteria.Firmicutes.Clostridia.Peptostreptococcales_Tissierellales.Peptostreptococcaceae.Paraclostridium	JJC	2.9008	0.0291
			Bacteria.Firmicutes.Bacilli.Lactobacillales.Streptococcaceae	JJC	2.8797	0.0259
			Bacteria.Firmicutes.Clostridia.Peptostreptococcales_Tissierellales.Peptostreptococcaceae.Terrisporobacter	JJC	2.8734	0.0299
			Bacteria.Firmicutes.Bacilli.Lactobacillales.Streptococcaceae.Streptococcus	JJC	2.8668	0.0259
			Bacteria.Proteobacteria.Alphaproteobacteria.Rhizobiales.Rhizobiaceae.Shinella	JJC	2.8155	0.0339
			Bacteria.Proteobacteria.Gammaproteobacteria.Burkholderiales.Comamonadaceae.Pelomonas	JJC	2.8132	0.0493
			Bacteria.Firmicutes.Clostridia.Peptostreptococcales_Tissierellales.Family_XI	JJC	2.7732	0.0285
			Here, inoculation of C. reticulata with nutrient broth (WGC), inoculation of F. crassifolia with nutrient broth (JJC), inoculation of C. reticulata with Xcc (WGT), inoculation of F. crassifolia with Xcc (JJT).

## Sheet: Table S7
			Table S7: Linear discriminant analysis and effect size of fungal communities
			Fungal taxa	Treatment	LDA	P-value
			Eukaryota.Ascomycota.Eurotiomycetes	WGT	5.1361	0.0415
			Eukaryota.Ascomycota.Eurotiomycetes.Eurotiales.Aspergillaceae	WGT	5.1252	0.0415
			Eukaryota.Ascomycota.Eurotiomycetes.Eurotiales	WGT	5.0988	0.0499
			Eukaryota.Ascomycota.Eurotiomycetes.Eurotiales.Aspergillaceae.Penicillium	WGT	5.0307	0.0415
			Eukaryota.Ascomycota.Sordariomycetes.Hypocreales.Cordycipitaceae.Cordyceps	WGT	3.9184	0.0326
			Eukaryota.Basidiomycota.Agaricomycetes	WGC	5.1201	0.0188
			Eukaryota.Basidiomycota	WGC	5.1005	0.0307
			Eukaryota.Basidiomycota.Agaricomycetes.Agaricales	WGC	5.0008	0.0216
			Eukaryota.Basidiomycota.Agaricomycetes.Agaricales.Bolbitiaceae	WGC	4.8902	0.0188
			Eukaryota.Basidiomycota.Agaricomycetes.Agaricales.Bolbitiaceae.Conocybe	WGC	4.8589	0.0188
			Eukaryota.Ascomycota.Dothideomycetes.Pleosporales.Phaeosphaeriaceae.Phaeosphaeriopsis	WGC	4.1507	0.029
			Eukaryota.Ascomycota.Dothideomycetes.Pleosporales.Phaeosphaeriaceae	WGC	4.1378	0.0415
			Eukaryota.Basidiomycota.Agaricomycetes.Agaricales.Marasmiaceae.Marasmius	WGC	4.0902	0.0311
			Eukaryota.Basidiomycota.Agaricomycetes.Agaricales.Schizophyllaceae	WGC	4.0856	0.038
			Eukaryota.Basidiomycota.Agaricomycetes.Agaricales.Schizophyllaceae.Schizophyllum	WGC	4.0785	0.038
			Eukaryota.Basidiomycota.Agaricomycetes.Agaricales.Tricholomataceae	WGC	4.0638	0.0422
			Eukaryota.Ascomycota.Dothideomycetes.Pleosporales.Didymosphaeriaceae	WGC	4.0566	0.0355
			Eukaryota.Ascomycota.Dothideomycetes.Pleosporales.Didymosphaeriaceae.Paraconiothyrium	WGC	3.8661	0.0414
			Eukaryota.Basidiomycota.Agaricomycetes.Agaricales.Cystostereaceae	WGC	3.7985	0.0338
			Eukaryota.Ascomycota.Sordariomycetes.Myrmecridiales	WGC	3.7579	0.0422
			Eukaryota.Ascomycota.Sordariomycetes.Myrmecridiales.Myrmecridiaceae	WGC	3.7577	0.0422
			Eukaryota.Ascomycota.Sordariomycetes.Myrmecridiales.Myrmecridiaceae.Myrmecridium	WGC	3.7546	0.0422
			Eukaryota.Ascomycota.Sordariomycetes.Xylariales.Diatrypaceae.Eutypella	WGC	3.6703	0.0364
			Eukaryota.Ascomycota.Sordariomycetes.Xylariales.Diatrypaceae	WGC	3.6628	0.0364
			Eukaryota.Ascomycota	JJT	5.1708	0.0307
			Eukaryota.Ascomycota.Eurotiomycetes.Eurotiales.Aspergillaceae.Aspergillus	JJT	4.6937	0.0378
			Eukaryota.Ascomycota.Sordariomycetes.Hypocreales.Sarocladiaceae.Sarocladium	JJT	4.3711	0.0361
			Eukaryota.Ascomycota.Sordariomycetes.Hypocreales.Sarocladiaceae	JJT	4.2728	0.0361
			Eukaryota.Basidiomycota.Microbotryomycetes.Sporidiobolales.Sporidiobolaceae.Rhodotorula	JJT	3.986	0.0311
			Eukaryota.Ascomycota.Dothideomycetes.Pleosporales.norank.Dokmaia	JJT	3.7809	0.0493
			Eukaryota.Basidiomycota.Microbotryomycetes.Sporidiobolales	JJC	4.4731	0.0415
			Eukaryota.Basidiomycota.Microbotryomycetes.Sporidiobolales.Sporidiobolaceae	JJC	4.4688	0.0415
			Eukaryota.Basidiomycota.Microbotryomycetes	JJC	4.4592	0.0499
			Eukaryota.Ascomycota.Dothideomycetes.Pleosporales.Lophiostomataceae.Lophiostoma	JJC	4.0328	0.0282
			Eukaryota.Ascomycota.Dothideomycetes.Pleosporales.Lophiostomataceae	JJC	4.011	0.0282
			Eukaryota.Ascomycota.Dothideomycetes.norank.norank.Paramicrothyrium	JJC	3.8818	0.0333
			Here, inoculation of C. reticulata with nutrient broth (WGC), inoculation of F. crassifolia with nutrient broth (JJC), inoculation of C. reticulata with Xcc (WGT), inoculation of F. crassifolia with Xcc (JJT).

## Sheet: Table S8
				Table S8: Relative abundance of top 30 dominant bacterial genera under different treatments. (±SEM, n=3/treatment)
				Genus	WGC	JJC	WGT	JJT	Average (%)
				Xanthomonas	17.2570 ± 8.3931a	5.6001 ± 0.9426a	94.3112 ± 0.4823b	90.5842 ± 1.2654b	51.94
				Bradyrhizobium	20.5514 ± 4.3891b	26.7820 ± 4.0207b	0.5288 ± 0.0882a	0.7978 ± 0.0347a	12.17
				Mycobacterium	10.0744 ± 2.4444a	10.3211 ± 4.7475a	0.4164 ± 0.0289a	0.5259 ± 0.2537a	5.33
				Rhodanobacter	8.3426 ± 4.6717a	9.3434 ± 6.0057a	0.3442 ± 0.0832a	0.2509 ± 0.0116a	4.57
				Mesorhizobium	7.9215 ± 2.8659ab	9.2164 ± 2.0184b	0.2147 ± 0.0326a	0.2308 ± 0.0162a	4.4
				Methylovirgula	4.3755 ± 2.4787a	7.1594 ± 3.3620a	0.1505 ± 0.0305a	0.1676 ± 0.0243a	2.96
				Variovorax	4.1781 ± 3.8220a	5.5583 ± 5.3024a	0.0913 ± 0.0020a	0.1666 ± 0.0348a	2.5
				Burkholderia-Caballeronia-Paraburkholderia	6.9965 ± 5.5138a	2.0713 ± 0.5541a	0.0913 ± 0.0122a	0.1235 ± 0.0319a	2.32
				Pseudolabrys	1.9917 ± 1.3977a	4.6273 ± 4.0152a	0.0732 ± 0.0123a	0.1034 ± 0.0322a	1.7
				Pandoraea	4.3938 ± 4.2359a	1.1518 ± 1.0616a	0.0391 ± 0.0097a	0.0773 ± 0.0450a	1.42
				Phyllobacterium	1.2301 ± 0.9450a	2.4662 ± 2.0962a	0.0321 ± 0.0056a	0.0773 ± 0.0250a	0.95
				Meiothermus	1.4679 ± 1.0941a	1.5598 ± 0.8362a	0.0361 ± 0.0184a	0.0301 ± 0.0138a	0.77
				Lysobacter	0.0382 ± 0.0116a	0.0893 ± 0.0509a	0.4707 ± 0.0737a	1.7884 ± 0.5151b	0.6
				Sphingomonas	0.4405 ± 0.1971a	0.3413 ± 0.1776a	0.2950 ± 0.0712a	0.4576 ± 0.0370a	0.38
				Methylobacterium-Methylorubrum	0.6873 ± 0.6557a	0.6020 ± 0.5734a	0.0070 ± 0.0036a	0.0140 ± 0.0082a	0.33
				Pseudonocardia	0.2187 ± 0.0961a	0.7839 ± 0.4207a	0.0150 ± 0.0030a	0.0422 ± 0.0286a	0.26
				Labrys	0.3020 ± 0.2630a	0.6682 ± 0.6144a	0.0130 ± 0.0061a	0.0100 ± 0.0020a	0.25
				Taonella	0.2559 ± 0.2095a	0.5980 ± 0.5440a	0.0070 ± 0.0070a	0.0110 ± 0.0036a	0.22
				Asinibacterium	0.3713 ± 0.0819b	0.4305 ± 0.0462b	0.0080 ± 0.0036a	0.0060 ± 0.0030a	0.2
				Hyphomicrobium	0.2649 ± 0.2304a	0.4054 ± 0.3843a	0.0050 ± 0.0010a	0.0060 ± 0.0035a	0.17
				Brevundimonas	0.4916 ± 0.1540b	0.1365 ± 0.0327ab	0.0090 ± 0.0060a	0.0080 ± 0.0026a	0.16
				MND1	0.0271 ± 0.0075a	0.1506 ± 0.0695ab	0.1606 ± 0.0395ab	0.2991 ± 0.0658b	0.16
				Reyranella	0.2087 ± 0.0840a	0.3433 ± 0.1182a	0.0211 ± 0.0097a	0.0201 ± 0.0026a	0.15
				Pajaroellobacter	0.1856 ± 0.1230a	0.2910 ± 0.2324a	0.0040 ± 0.0010a	0.0170 ± 0.0082a	0.12
				Curvibacter	0.2448 ± 0.2255a	0.2077 ± 0.1765a	0.0060 ± 0.0035a	0.0140 ± 0.0096a	0.12
				Arthrobacter	0.3351 ± 0.2064a	0.0412 ± 0.0200a	0.0211 ± 0.0030a	0.0271 ± 0.0122a	0.11
				Allorhizobium-Neorhizobium-Pararhizobium-Rhizobium	0.1766 ± 0.1085a	0.2117 ± 0.1218a	0.0100 ± 0.0044a	0.0221 ± 0.0026a	0.11
				Escherichia	0.1194 ± 0.0286ab	0.2890 ± 0.0737b	0.0030 ± 0.0017a	0.0050 ± 0.0050a	0.1
				Shigella
				Nitrospira	0.1194 ± 0.0690a	0.0682 ± 0.0329a	0.0662 ± 0.0070a	0.1576 ± 0.0323a	0.1
				Bordetella	0.1525 ± 0.0306ab	0.1967 ± 0.0628b	0.0060 ± 0.0017a	0.0100 ± 0.0044a	0.09
				Here, inoculation of C. reticulata with nutrient broth (WGC), inoculation of F. crassifolia with nutrient broth (JJC), inoculation of C. reticulata with Xcc (WGT), inoculation of F. crassifolia with Xcc (JJT), and R1, R2, and R3 shows the number of samples per treatment. Different small letters within a row indicates significant differences among treatments according to Tukey’s HSD test at p < 0.…

## Sheet: Table S9
				Table S9: Relative abundance of the top 30 dominant fungal genera in different treatments. (±SEM, n=3/treatment)
				Genus	WGC	JJC	WGT	JJT	Average (%)
				Penicillium	13.1069 ± 1.3903a	25.1385 ± 3.0528ab	36.0381 ± 3.8260b	27.9531 ± 2.7328b	25.56
				Aspergillus	7.6076 ± 0.6877a	9.9198 ± 1.5934ab	11.8697 ± 0.4601b	16.7910 ± 0.5233c	11.55
				Sarocladium	8.7571 ± 0.9309a	8.4327 ± 1.1344a	11.9490 ± 0.2602a	12.8118 ± 1.5334a	10.49
				Purpureocillium	4.6311 ± 0.6102a	4.4944 ± 0.4507a	5.9711 ± 1.3027a	7.8075 ± 0.9407a	5.73
				Cladosporium	4.3945 ± 0.2905a	5.4915 ± 1.7500a	2.5491 ± 0.2055a	2.9256 ± 0.7630a	3.84
				Conocybe	13.9118 ± 0.6981b	0.3827 ± 0.0616a	0.8203 ± 0.2509a	0.0176 ± 0.0161a	3.78
				Sporidiobolus	0.7074 ± 0.3524a	6.4491 ± 2.2383b	0.2386 ± 0.2371a	0.7529 ± 0.1154a	2.04
				Neosartorya	1.7244 ± 0.5041a	1.6785 ± 0.3355a	1.2484 ± 0.3269a	1.6556 ± 0.2504a	1.58
				Humicola	1.8648 ± 0.3956a	1.5994 ± 0.2820a	0.5490 ± 0.2689a	2.2652 ± 1.1500a	1.57
				Atractium	1.5796 ± 0.9449a	1.7159 ± 0.7258a	1.0095 ± 0.3818a	1.0906 ± 0.2097a	1.35
				Fusarium	0.9104 ± 0.4506a	0.5338 ± 0.2766a	2.0781 ± 0.7839a	1.8502 ± 0.9427a	1.34
				Candida	1.3374 ± 0.2571a	0.5117 ± 0.0599a	1.7637 ± 0.3596a	1.6852 ± 0.4560a	1.32
				Malassezia	0.8386 ± 0.1312a	1.2241 ± 0.5010a	1.3550 ± 0.7648a	1.0886 ± 0.0245a	1.13
				Nigrospora	1.8374 ± 1.8266a	2.4076 ± 0.7178a	0.0146 ± 0.0146a	0.2425 ± 0.2410a	1.13
				Fusicolla	0.0777 ± 0.0578a	0.8128 ± 0.7119a	0.9454 ± 0.9240a	2.6264 ± 2.6077a	1.12
				Trichosporon	0.0030 ± 0.0018a	0.8898 ± 0.7526a	2.1256 ± 1.3119a	0.9182 ± 0.8995a	0.98
				Acremonium	0.3299 ± 0.2474a	0.5678 ± 0.1972a	2.5027 ± 1.2653a	0.2332 ± 0.2161a	0.91
				Phaeosphaeriopsis	2.1928 ± 0.3669b	0.0287 ± 0.0084a	1.1961 ± 0.4507ab	0.0467 ± 0.0373a	0.87
				Alternaria	0.6259 ± 0.3085a	1.4304 ± 1.1924a	0.8123 ± 0.6335a	0.5068 ± 0.3102a	0.84
				Lophiostoma	0.1332 ± 0.0565a	1.9141 ± 0.3233b	0.0366 ± 0.0366a	0.8461 ± 0.4403ab	0.73
				Schizophyllum	2.1405 ± 0.3836b	0.4254 ± 0.2189a	0.0970 ± 0.0970a	0.1306 ± 0.1306a	0.7
				Epicoccum	1.2963 ± 0.7675a	0.6828 ± 0.4641a	0.3849 ± 0.3756a	0.2133 ± 0.1963a	0.64
				Marasmius	1.3322 ± 0.1757b	0.3357 ± 0.2276a	0.7902 ± 0.2342ab	0.0031 ± 0.0000a	0.62
				Kernia	0.2604 ± 0.1492a	1.0160 ± 0.8489a	0.5441 ± 0.2677a	0.4595 ± 0.2675a	0.57
				Colletotrichum	0.7320 ± 0.4465a	0.7125 ± 0.6652a	0.2915 ± 0.2915a	0.2500 ± 0.2500a	0.5
				Phoma	0.2352 ± 0.1746a	0.3039 ± 0.1671a	0.4385 ± 0.2760a	0.9546 ± 0.6962a	0.48
				Wallemia	0.0699 ± 0.0684a	0.6933 ± 0.0253a	0.1328 ± 0.1235a	0.9465 ± 0.8249a	0.46
				Mortierella	0.4738 ± 0.3655a	0.4816 ± 0.4801a	0.5247 ± 0.3350a	0.2539 ± 0.2477a	0.43
				Rhodotorula	0.0010 ± 0.0010a	0.2289 ± 0.1307a	0.4576 ± 0.2229ab	1.0182 ± 0.1327b	0.43
				Leptospora	0.8837 ± 0.3323a	0.2782 ± 0.1706a	0.4430 ± 0.4415a	0.0538 ± 0.0477a	0.41
				Here, inoculation of C. reticulata with nutrient broth (WGC), inoculation of F. crassifolia with nutrient broth (JJC), inoculation of C. reticulata with Xcc (WGT), inoculation of F. crassifolia with Xcc (JJT), and R1, R2, and R3 shows the number of samples per treatment. Different small letters within a row indicates significant differences among treatments according to Tukey’s HSD test at p < 0.…

## Sheet: Table S10
					Table S10: Phenotypic Characteristics of Strain GJ-6 on BIOLOG GENⅢ microplate
					Substance	Reaction	Substance	Reaction	Substance	Reaction
					Negative control	-	Inosine	-	D-Glucuronic Acid	+
					Dextrin	+	1% Sodium Lactate*	+	Glucuronamide	+
					D-Maltose	+	Fusidic Acid*	-	Mucic Acid	-/+
					D-Trehalose	+	D-Serine*	-/+	Quinic Acid	-/+
					D-Cellobiose	+	D-Sorbitol	-	D-Saccharic Acid	-/+
					Gentiobiose	+	D-Mannitol	-/+	Vancomycin*	+
					Sucrose	-/+	D-Arabitol	-/+	Tetrazolium Violet*	+
					D-Turanose	-/+	myo-Inositol	-/+	Tetrazolium Blue*	+
					Stachyose	-	Glycerol	-/+	p-Hydroxy-Phenylacetic Acid	-
					Positive control	+	D-Glucose- 6-PO4	+	Methyl Pyruvate	-/+
					pH 6*	+	D-Fructose-6-PO4	+	D-Lactic Acid Methyl Ester	-/+
					pH 5*	-	D-Aspartic Acid	-/+	L-Lactic Acid	-/+
					D-Raffinose	-/+	D-Serine	-	Citric Acid	+
					α-D-Lactose	+	Troleandomycin*	+	α-Keto-Glutaric Acid	+
					D-Melibiose	+	Rifamycin SV*	+	D-Malic Acid	-/+
					β-Methyl-D-Glucoside	+	Minocycline*	-	L-Malic Acid	+
					D-Salicin	-/+	Gelatin	+	Bromo-Succinic Acid	-/+
					N-Acetyl-D-Glucosamine	+	Glycyl-L-Proline	+	Nalidixic Acid*	-/+
					N-Acetyl-β-Dmannosamine	-/+	L-Alanine	-/+	Lithium Chloride*	-/+
					N-Acetyl-D-Galactosamine	+	L-Arginine	+	Potassium Tellurite*	+
					N-Acetyl Neuraminic Acid	-/+	L-Aspartic Acid	+	Tween 40	+
					1% NaCl*	+	L-Glutamic Acid	+	γ-Amino-Butryric Acid	-/+
					4% NaCl*	-	L-Histidine	-/+	α-Hydroxy-Butyric Acid	-/+
					8% NaCl*	-	L-Pyroglutamic Acid	-/+	β-Hydroxy-D,L Butyric Acid	+
					α-D-Glucose	-/+	L-Serine	+	α-Keto-Butyric Acid	-
					D-Mannose	+	Lincomycin*	+	Acetoacetic Acid	+
					D-Fructose	+	Guanidine HCl*	-/+	Propionic Acid	-/+
					D-Galactose	-/+	Niaproof 4*	-	Acetic Acid	+
					3-Methyl Glucose	-/+	Pectin	-/+	Formic Acid	+
					D-Fucose	-/+	D-Galacturonic Acid	-/+	Aztreonam*	+
					L-Fucose	-/+	L-Galactonic Acid Lactone	-/+	Sodium Butyrate*	-/+
					L-Rhamnose	-/+	D-Gluconic Acid	-/+	Sodium Bromate*	-
					Here, +: positive reaction; - : negative reaction ; -/+ ：boundary value; *: chemical sensitivity tests.

[truncated: 2 more sheets: Figure S1, Figure S2]
